# Supplementary material for: Propionibacterium freudenreichii CIRM-BIA 129 Osmoadaptation Coupled to Acid-Adaptation Increases Its Viability During Freeze-Drying
Source: Front Microbiol. 2019 Oct 9;10:2324. doi: 10.3389/fmicb.2019.02324 (PMC6797830; doi:10.3389/fmicb.2019.02324)
Supplement: TABLE S1 — Membrane fatty acids composition after different adaptations. The strain was previously grown in YEL and YEL+NaCl broths, and subjected to heat and acid-adaptation. Relative membrane fatty acids concentration are expressed in percentage. [file Table_1.XLSX]

## Sheet: Feuil1
	YEL			YEL+ 42°C, 1h			YEL+ pH=5, 1h			YEL+NaCl			YEL+NaCl+ 42°C, 1h			YEL+NaCl+ pH=5, 1h
C10:0	0	±	0	0.0387412	±	0	0	±	0	0	±	0	0	±	0	0	±	0
C11:0	0.139447	±	0.0515317	0.143831	±	0.0860817	0	±	0	0	±	0	0	±	0	0	±	0
C12:0	3.0045	±	0.55218	2.98677	±	0.936659	1.04748	±	0.142271	0.0302378	±	0.00754232	0.0829203	±	0.00218313	0.147914	±	0.00658282
C13:0	0.647673	±	0.178368	0.504131	±	0.213459	0.240215	±	0.00360647	0.269882	±	0.0131127	0.121337	±	0.002614	0.126696	±	0.00250131
C14:0	0.317319	±	0.0255152	0.34561	±	0.0475696	0.320938	±	0.00369234	0.269426	±	0.0382327	0.184708	±	0.0144984	0.317965	±	0.0087224
iso C15:0	4.93245	±	0.0527951	4.71087	±	0.162659	7.27098	±	0.265762	3.67437	±	0.102241	4.36844	±	0.0419142	2.46193	±	0.0808145
C14:1n5	2.82182	±	0.249421	2.93927	±	0.383383	3.01028	±	0.0220437	3.9275	±	0.047552	3.9004	±	0.0430379	4.88287	±	0.0561549
anteiso-C15:0	38.3816	±	3.22122	39.8591	±	5.06391	42.7996	±	0.336992	45.8565	±	0.126314	50.0514	±	0.570295	49.3745	±	0.198203
C15:0	2.72336	±	0.0262387	2.66383	±	0.134812	3.91512	±	0.0364535	3.80376	±	0.0424913	2.67295	±	0.0463998	2.3141	±	0.0202668
iso-C16:0	0.188478	±	0.0262733	0.201611	±	0.0335106	0.274124	±	0.0086554	0.808619	±	0.0120672	0.438787	±	0.0218424	0.528866	±	0.00921043
anteiso-C16:0	5.13075	±	0.25993	5.66318	±	1.29144	4.69152	±	0.135725	0	±	0	0	±	0	0	±	0
C16:0	3.77942	±	0.182467	3.40252	±	0.279103	2.81676	±	0.144314	7.68979	±	0.117486	7.75368	±	0.203118	7.26902	±	0.0465271
C16:1n7	7.24202	±	1.11133	6.78439	±	1.88512	4.79707	±	0.360188	0.0835094	±	0.00511995	0.145859	±	0.00720911	0.133894	±	0.00524241
iso-C17:0	0.385653	±	0.0437225	0.43566	±	0.0410715	0.490654	±	0.026294	0.86264	±	0.0220672	0.71539	±	0.0256717	0.938615	±	0.0328031
anteiso-C17:0	3.35263	±	0.253505	3.64877	±	0.437871	3.92069	±	0.0347524	5.25941	±	0.975	6.57882	±	0.211639	7.69734	±	0.217135
C17:0	3.95079	±	0.144312	3.94179	±	0.160667	4.79707	±	0.0985234	7.06295	±	0.163609	5.44697	±	0.198312	6.30694	±	0.0774311
9-10 CH2C16:0	3.22781	±	1.08566	2.42977	±	1.01839	0.717784	±	0.0365947	0	±	0	0.0543474	±	0.00226784	0.0356212	±	0.00171912
C18:0	0.161106	±	0.0145416	0.15059	±	0.0188783	0.115815	±	0.0101567	0.228871	±	0.0284114	0.150125	±	0.017485	0.409704	±	0.0236489
C18:1n9c	3.07776	±	0.338189	2.78006	±	0.684097	2.25533	±	0.0560647	0.257557	±	0.0160058	0.26053	±	0.00420935	0.326674	±	0.00178981
C19:0	0.292788	±	0.0271547	0.267393	±	0.0367568	0.283054	±	0.0152578	1.46554	±	0.0932804	0.827596	±	0.0483877	1.24404	±	0.065886
C20:0	0.0387619	±	0.0231063	0.00794391	±	0.00794391	0	±	0	0.152321	±	0.0309052	0.149479	±	0.0569966	0.162072	±	0.0224215
C22:1n9c	0.00939781	±	0.00939781	0	±	0	0	±	0	0	±	0	0	±	0	0	±	0
C22:2n6c	0.0668459	±	0.00896532	0.0289161	±	0.014458	0.0386331	±	0.00173038	0.00803511	±	0.00803511	0	±	0	0.0456949	±	0.000804901
% saturated	15.0552	±	1.02001	14.4531	±	0.958639	13.5364	±	0.175961	20.9728	±	0.232598	17.3898	±	0.431438	18.2985	±	0.161079
% unsaturated	16.4456	±	2.2827	14.9624	±	3.20033	10.8191	±	0.387348	4.27661	±	0.0354764	4.36113	±	0.0338873	5.42475	±	0.0599684
% branched	52.3715	±	3.27597	54.5192	±	4.37092	59.4476	±	0.367456	56.4616	±	0.975	62.1529	±	0.871362	61.0012	±	0.115131
saturated/ unsaturated	0.915451	±	0.081741	0.965964	±	0.21545	1.25116	±	0.0413308	4.90407	±	0.0712722	3.98625	±	0.0679535	3.37314	±	0.0443818
saturated/ branched	0.287469	±	0.0366346	0.265102	±	0.0376782	0.227704	±	0.0040106	0.371452	±	0.006422	0.279695	±	0.00302033	0.299969	±	0.00251872
unstaurated/ branched	0.314019	±	0.0618179	0.274443	±	0.0786211	0.181994	±	0.00762619	0.0757436	±	0.0014644	0.0701817	±	0.000438698	0.0889286	±	0.0011536
	±
