# Supplementary material for: Propionibacterium freudenreichii CIRM-BIA 129 Osmoadaptation Coupled to Acid-Adaptation Increases Its Viability During Freeze-Drying
Source: Front Microbiol. 2019 Oct 9;10:2324. doi: 10.3389/fmicb.2019.02324 (PMC6797830; doi:10.3389/fmicb.2019.02324)
Supplement: TABLE S2 — Proteins modulated during osmoadaptation. Proteins were determined by using a database composed of proteome of P. freudenreichii CIRM-BIA 129 (downloaded from NCBI.nlm.nih.gov 2018). Ratio were calculated using the XIC methods and indicate induction (ratio > 1.5) or repression (ratio > 0.66) by NaCl. [file Table_2.XLSX]

## Sheet: Feuil1
Accession	Descriptiona	YEL+NaCl/YELb
Energy production and conversion
emb|CDP49203.1|	Lactaldehyde dehydrogenase	5.59
emb|CDP48732.1|	L-lactate dehydrogenase	3.53
emb|CDP49604.1|	2,5-diketo-D-gluconate reductase A	3.13
emb|CDP48297.1|	NADH-dependent flavin oxidoreductase	2.64
emb|CDP47932.1|	Coenzyme F420-dependent N5,N10-methylene tetrahydromethanopterin reductase	2.57
emb|CDP49671.1|	Putative aldo/keto reductase (oxidoreductase)	2.53
emb|CDP47725.1|	oxidoreductase	2.40
emb|CDP48479.1|	Aldo/keto reductase	2.24
emb|CDP48511.1|	Nitroreductase	1.87
emb|CDP49123.1|	Aldo/keto reductase	1.79
emb|CDP47999.1|	NADH-quinone oxidoreductase subunit I (NADH dehydrogenase I subunit I) (NDH-1 subunit I)	1.78
emb|CDP48899.1|	Oxidoreductase	1.77
emb|CDP48001.1|	NADH-quinone oxidoreductase chain G (NADH dehydrogenase I, chain G)	1.72
emb|CDP47998.1|	NADH-quinone oxidoreductase chain J (NADH dehydrogenase I, chain J)	1.69
emb|CDP48908.1|	D-lactate dehydrogenase	1.69
emb|CDP48804.1|	ATP synthase B chain (F0F1 ATP synthase subunit B)	1.67
emb|CDP48428.1|	pyruvate dehydrogenase E1 component (2-oxo-acid dehydrogenase E1 subunit, homodimeric type)	1.63
emb|CDP48006.1|	NADH-quinone oxidoreductase chain B	1.62
emb|CDP48801.1|	ATP synthase gamma chain (ATP synthase F1 sector gamma subunit)	1.61
emb|CDP49140.1|	iron-sulfur protein	1.60
emb|CDP49141.1|	Oxidoreductase	1.58
emb|CDP49579.1|	Electron transfer flavoprotein, carnitine metabolism (FixB protein)	1.57
emb|CDP48003.1|	NADH-quinone oxidoreductase chain E	1.57
emb|CDP48002.1|	NADH-quinone oxidoreductase chain F (NADH dehydrogenase I, chain F) (NDH-1, chain F)	1.52
emb|CDP48444.1|	Dihydrolipoyl dehydrogenase (E3 component of alpha keto acid dehydrogenase complexes) (Dihydrolipoamide dehydrogenase)	1.51
emb|CDP49268.1|	Glycerol kinase (ATP:glycerol 3-phosphotransferase) (Glycerokinase) (GK)	0.67
emb|CDP48122.1|	Betaine-aldehyde dehydrogenase	0.66
emb|CDP48900.1|	Putative aldo/keto reductase (oxidoreductase)	0.65
emb|CDP49717.1|	Inorganic pyrophosphatase	0.55
emb|CDP48543.1|	Acetate kinase	0.54
emb|CDP48544.1|	Phosphate acetyltransferase	0.45
emb|CDP49838.1|	Sulfite reductase [ferredoxin]	0.36
Cell cycle control, cell division, chromosome partitioning
emb|CDP49426.1|	Protein mrp homolog (ATP-binding protein)	1.74
emb|CDP49357.1|	Hypothetical protein PFCIRM129_11455	1.59
Amino acid transport and metabolism
emb|CDP48583.1|	Prephenate dehydrogenase	2.90
emb|CDP47878.1|	ATP-binding protein opuCA of Glycine betaine/carnitine/choline ABC transporter	2.23
emb|CDP48936.1|	Aminopeptidase	2.02
emb|CDP48564.1|	polar amino acid ABC transporter, ATP binding component	1.86
emb|CDP47695.1|	Nucleoside-diphosphate kinase	1.82
emb|CDP48687.1|	Glycine cleavage H-protein (lipoate-binding)	1.79
emb|CDP48582.1|	Cytidylate kinase (CK) (Cytidine monophosphate kinase) (CMP kinase)	1.78
emb|CDP49472.1|	ABC-type choline/glycine betaine transport,ATP-binding protein	1.67
emb|CDP49173.1|	Dihydroxy-acid dehydratase	1.65
emb|CDP49146.1|	L-asparaginase I	1.65
emb|CDP48643.1|	Tryptophan synthase alpha chain (TrpA)	1.55
emb|CDP47760.1|	Kinase ArgK	1.52
emb|CDP49589.1|	Acetylornithine deacetylase/Succinyl-diaminopimelate desuccinylase related deacylase	1.51
emb|CDP47866.1|	Serine acetyltransferase	1.50
emb|CDP48503.1|	Amidohydrolase (Peptidase M20D) (Putative metal-dependent amidase/aminoacylase/carboxypeptidase)	0.67
emb|CDP48372.1|	binding protein of oligopeptide ABC transporter (OPN : undef : Oligopeptides)	0.65
emb|CDP49606.1|	Shikimate 5-dehydrogenase	0.64
emb|CDP49535.1|	cysteine synthase 2	0.54
emb|CDP49386.1|	Phospho-2-dehydro-3-deoxyheptonate aldolase	0.50
emb|CDP47931.1|	solute binding protein of the ABC transport system	0.49
Nucleotide transport and metabolism
emb|CDP47763.1|	Thymidylate synthase	1.92
emb|CDP49821.1|	Histidine triad (HIT) protein	1.53
emb|CDP48844.1|	ribose-phosphate pyrophosphokinase (RPPK) (Phosphoribosyl pyrophosphate synthetase) (P-Rib-PP synthetase) (PRPP synthetase)	0.59
Carbohydrate transport and metabolism
emb|CDP49182.1|	iolB (Myo-inositol catabolism IolB protein)	2.04
emb|CDP49834.1|	Ribose-5-phosphate isomerase 3	1.90
emb|CDP48739.1|	Phosphoketolase pyrophosphate	1.87
emb|CDP48882.1|	phosphoglycerate mutase/fructose-2,6-bisphosphatase	1.84
emb|CDP49742.1|	endonuclease	1.68
emb|CDP48781.1|	Alpha-glucan phosphorylase	1.63
emb|CDP48893.1|	Oxidoreductase	1.62
emb|CDP47720.1|	6-phosphogluconate dehydrogenase,decarboxylating	1.56
emb|CDP49513.1|	Alpha-1,4-glucosidase	1.55
emb|CDP49568.1|	Polyphosphate glucokinase	0.66
emb|CDP48902.1|	Fructose-bisphosphate aldolase class I	0.63
emb|CDP49639.1|	Gluconate kinase (Gluconokinase)	0.59
emb|CDP47629.1|	Glycogen debranching enzyme GlgX	0.49
emb|CDP47859.1|	binding protein of ribose ABC transporter	0.46
emb|CDP48824.1|	Dihydroxyacetone kinase	0.43
emb|CDP49430.1|	Glucose-1-phosphate adenylyltransferase (ADP-glucose synthase) (ADP-glucose pyrophosphorylase) (ADPGlc PPase)	0.39
emb|CDP49099.1|	PTS system, mannose/fructose/sorbose family, IIA component subfamily	0.26
Coenzyme transport and metabolism
emb|CDP49852.1|	Riboflavin synthase alpha chain	11.88
emb|CDP49854.1|	6,7-dimethyl-8-ribityllumazine synthase (Riboflavin synthase beta chain)	5.57
emb|CDP49853.1|	GTP cyclohydrolase II protein, Riboflavin biosynthesis protein	5.41
emb|CDP47769.1|	Nicotinate phosphoribosyltransferase	1.99
emb|CDP47762.1|	Dihydrofolate reductase	1.89
emb|CDP47610.1|	Phosphopantetheine adenylyltransferase (Pantetheine-phosphate adenylyltransferase) (PPAT) (Dephospho-CoA pyrophosphorylase)	1.83
emb|CDP49449.1|	Hypothetical protein PFCIRM129_11950	1.56
emb|CDP47839.1|	Methylenetetrahydrofolate dehydrogenase (Bifunctional protein)	1.55
emb|CDP47757.1|	CbiL Precorrin-2 C20-methyltransferase	1.51
emb|CDP48767.1|	Thiamine monophosphate kinase	0.65
emb|CDP49317.1|	Glutamine amidotransferase subunit pdxT (Glutamine amidotransferase glutaminase subunit pdxT)	0.31
Lipid transport and metabolism
emb|CDP49767.1|	inositol-1-phosphate synthase	1.87
emb|CDP47827.1|	Enoyl-CoA hydratase/carnithine racemase CaiD	1.84
emb|CDP49388.1|	Acyltransferase PlsC	1.52
emb|CDP48433.1|	Acyl carrier protein (ACP)	0.59
emb|CDP48431.1|	Carboxylic ester hydrolase	0.57
Translation, ribosomal structure and biogenesis
emb|CDP48703.1|	Ribonuclease D (3-5 exonuclease)	2.13
emb|CDP48586.1|	tRNA (adenine-N1-)-methyltransferase	2.00
emb|CDP47563.1|	Phenylalanyl-tRNA synthetase beta chain (Phenylalanine--tRNA ligase beta chain) (PheRS)	1.61
emb|CDP49392.1|	Hypothetical protein PFCIRM129_11635	1.59
emb|CDP47564.1|	Phenylalanyl-tRNA synthetase alpha chain (Phenylalanine--tRNA ligase alpha chain) (PheRS)	1.55
emb|CDP49673.1|	rRNA (guanine-N2-)-methyltransferase	1.53
emb|CDP47688.1|	Ribonuclease, Rne/Rng family	1.52
emb|CDP48399.1|	Tryptophanyl-tRNA synthetase	1.51
emb|CDP48614.1|	Aspartyl-tRNA synthetase (Aspartate--tRNA ligase) (AspRS)	0.66
emb|CDP47699.1|	Valyl-tRNA synthetase (Valine--tRNA ligase) (ValRS)	0.64
emb|CDP48886.1|	tRNA nucleotidyltransferase PcnB	0.58
emb|CDP47921.1|	Translation initiation factor IF-1	0.55
Transcription
emb|CDP49615.1|	Cell envelope-related function transcriptional attenuator common domain	2.08
emb|CDP48823.1|	Transcriptional Regulator, GntR family protein	1.79
emb|CDP49019.1|	Heat shock protein transcriptional repressor HspR1 (Hspr1 protein)	1.77
emb|CDP49403.1|	Phage shock protein A	1.53
emb|CDP49049.1|	Iron-dependent repressor	0.66
emb|CDP49150.1|	transcriptional regulator CarD	0.57
emb|CDP48876.1|	chromosome partitioning protein	0.56
Replication, recombination and repair
emb|CDP48328.1|	DNA polymerase III, delta prime subunit	2.43
emb|CDP49216.1|	Putative endonuclease III	1.86
emb|CDP49351.1|	Putative DNA polymerase I	1.73
emb|CDP47716.1|	DNA ligase (NAD+)	1.55
emb|CDP49156.1|	Serine 3-dehydrogenase	1.54
emb|CDP48988.1|	DNase	0.60
emb|CDP48861.1|	DNA polymerase III, beta chain	0.60
Cell wall/membrane/envelope biogenesis
emb|CDP47662.1|	GTP-binding protein LepA	2.32
emb|CDP49368.1|	UDP-N-acetylmuramoyl-tripeptide--D-alanyl-D-alanine ligase (UDP-MurNAc-pentapeptide synthetase) (D-alanyl-D-alanine-adding enzyme)	1.98
emb|CDP49372.1|	S-adenosyl-L-methionine-dependent methyltransferase mraW	1.97
emb|CDP49370.1|	Cell division protein FtsI (penicillin-binding protein 2) (Peptidoglycan glycosyltransferase)	1.88
emb|CDP47743.1|	UDP-N-acetylmuramyl tripeptide synthase (Mur ligase)	1.76
emb|CDP49363.1|	UDP-N-acetylmuramate--L-alanine ligase (UDP-N-acetylmuramoyl-L-alanine synthetase)	1.55
NA
emb|CDP48292.1|	Hypothetical protein PFCIRM129_00795	4.28
emb|CDP48978.1|	Hypothetical protein PFCIRM129_06090	3.88
emb|CDP49476.1|	protein PFCIRM129_12125	3.05
emb|CDP49779.1|	Hypothetical protein PFCIRM129_02030	2.16
emb|CDP49700.1|	Hypothetical protein PFCIRM129_01610	2.14
emb|CDP49087.1|	Hypothetical protein PFCIRM129_09745	1.98
emb|CDP47734.1|	Hypothetical protein PFCIRM129_07095	1.73
emb|CDP49445.1|	Hypothetical protein PFCIRM129_11930	1.71
emb|CDP49043.1|	Hypothetical protein PFCIRM129_06445	1.59
emb|CDP48185.1|	Protein of unknown function	0.65
emb|CDP48289.1|	Hypothetical protein PFCIRM129_00780	0.57
emb|CDP48151.1|	Hypothetical protein PFCIRM129_09035	0.55
emb|CDP48183.1|	Putative uncharacterized protein	0.50
emb|CDP49235.1|	Putative uncharacterized protein	0.48
emb|CDP49067.1|	Restriction endonuclease PvuRts1 I	0.47
emb|CDP48840.1|	Hypothetical protein PFCIRM129_05365	0.45
emb|CDP48275.1|	Protein of unknown function	0.36
emb|CDP49138.1|	Hypothetical protein PFCIRM129_10170	0.25
Post-translational modification, protein turnover, and chaperones
emb|CDP48339.1|	Heat shock protein 20 3 (20 kDa chaperone 3)	3.25
emb|CDP49617.1|	thiol peroxidase	2.50
emb|CDP49795.1|	Thioredoxin	2.49
emb|CDP49065.1|	Surface layer protein A (S-layer protein A)	2.24
emb|CDP49048.1|	Thioredoxine	2.15
emb|CDP49400.1|	HesB protein	1.93
emb|CDP48411.1|	SmpB SsrA-binding protein	1.92
emb|CDP48424.1|	Heat shock protein 20 2 (20 kDa chaperone 2)	1.68
emb|CDP48051.1|	Protein GrpE 2 (HSP-70 cofactor 2) (Co-chaperone protein GrpE2)	1.62
emb|CDP49021.1|	Protein GrpE 1 (HSP-70 cofactor 1) (Co-chaperone protein GrpE1)	1.61
emb|CDP48340.1|	Heat shock protein 20 1 (20 kDa chaperone 1)	1.57
emb|CDP47983.1|	Peroxiredoxin/Alkyl hydroperoxide reductase subunit C /Thioredoxin peroxidase/Alkyl hydroperoxide reductase protein C22/General stress protein 22	1.53
emb|CDP49312.1|	FeS assembly protein SufB	0.61
emb|CDP49702.1|	Stomatin/prohibitin	0.60
emb|CDP47885.1|	Putative O-sialoglycoprotein endopeptidase	0.59
emb|CDP48273.1|	Surface layer protein B (S-layer protein B)	0.41
emb|CDP48858.1|	Surface protein with SLH domain	0.15
Inorganic ion transport and metabolism
emb|CDP49080.1|	transporter	3.17
emb|CDP49660.1|	Starvation-inducible DNA-binding protein	1.77
emb|CDP48854.1|	Metal binding protein	1.61
emb|CDP48059.1|	Cobalt import ATP-binding protein CbiO	0.63
emb|CDP49684.1|	ABC-type transport systems, periplasmic component	0.62
emb|CDP49458.1|	Membrane protein, Transporter, MFS superfamily	0.61
emb|CDP48888.1|	Iron transport system substrate-binding protein ABC transporter	0.47
emb|CDP49835.1|	Sulfate adenylyltransferase, large subunit/ ATP-sulfurylase, subunit 1 (ATP:sulfate adenylyltransferase)	0.44
emb|CDP48302.1|	Heavy metal transport/detoxification protein	0.40
emb|CDP48261.1|	Putative uncharacterized protein	0.29
Secondary metabolites biosynthesis, transport, and catabolism
emb|CDP47718.1|	DSBA-like thioredoxin	2.05
emb|CDP49510.1|	Cytochrome P450 (Heme-thiolate monooxygenase)	1.82
Function unknown
emb|CDP48021.1|	Protein of unknown function	3.58
emb|CDP48426.1|	Hypothetical protein PFCIRM129_03130	2.18
emb|CDP48618.1|	Beta-lactamase-like	2.11
emb|CDP48018.1|	PRC-barrel	2.07
emb|CDP48395.1|	Hypothetical protein PFCIRM129_02970	2.03
emb|CDP49561.1|	Metallophosphoesterase	1.98
emb|CDP49540.1|	Hypothetical protein PFCIRM129_00415	1.977
emb|CDP48751.1|	FeoB, Ferrous iron transport protein B	1.95
emb|CDP47930.1|	ABC2 protein of oligopeptide ABC transporter (OPN:undef)	1.82
emb|CDP47717.1|	Hypothetical protein PFCIRM129_07010	1.75
emb|CDP48684.1|	Putative uncharacterized protein	1.70
emb|CDP47923.1|	Hypothetical protein PFCIRM129_08080	1.70
emb|CDP48064.1|	NADH-flavin reductase	1.69
emb|CDP48994.1|	Hypothetical protein PFCIRM129_06175	1.69
emb|CDP48378.1|	Hypothetical secreted and membrane protein	1.62
emb|CDP48956.1|	Hypothetical protein PFCIRM129_05975	1.59
emb|CDP47744.1|	(glutamine amidotransferase) (adenosylcobyric acid synthase (glutamine-hydrolysing))	1.57
emb|CDP48721.1|	Hypothetical protein PFCIRM129_04715	1.54
emb|CDP47616.1|	Acetyltransferase	1.53
emb|CDP47639.1|	Hypothetical protein PFCIRM129_06595	1.53
emb|CDP49667.1|	Hypothetical protein PFCIRM129_01445	1.52
emb|CDP48651.1|	ABC transporter substrate-binding protein	0.67
emb|CDP48701.1|	YbaK / prolyl-tRNA synthetases	0.65
emb|CDP48279.1|	Protein of unknown function	0.65
emb|CDP49334.1|	ATPase	0.60
emb|CDP49444.1|	secreted transglycosydase	0.58
emb|CDP48901.1|	Hypothetical protein PFCIRM129_05690	0.47
emb|CDP49497.1|	internaline A	0.20
Signal transduction mechanisms
emb|CDP48332.1|	Low molecular weight protein-tyrosine-phosphatase (protein-tyrosine-phosphatase)	6.63
emb|CDP47742.1|	Protein-tyrosine phosphatase	2.77
emb|CDP49789.1|	Serine/threonine protein kinase	2.48
emb|CDP49682.1|	two component system response regulator	1.97
emb|CDP49715.1|	phosphohistidine phosphatase	1.77
emb|CDP48394.1|	PP2Cc, Serine/threonine phosphatases	1.73
emb|CDP49816.1|	Two component transcriptional regulator, LuxR family	1.51
emb|CDP49793.1|	Forkhead-associated protein	1.50
Intracellular trafficking, secretion, and vesicular transport
emb|CDP48622.1|	Protein-export membrane protein secF	1.55
Defense mechanisms
emb|CDP48863.1|	transporter ATP-binding protein	1.86
emb|CDP48250.1|	Protein of unknown function	1.69
66	66
